# Supplementary material for: Clinical Presentation, Detection, and Immunopathogenesis of Mycoplasma hyosynoviae Field Isolates in Experimentally Inoculated Pigs
Source: Pathogens. 2026 Jan 8;15(1):66. doi: 10.3390/pathogens15010066 (PMC12845361; doi:10.3390/pathogens15010066)
Supplement: Supplementary file 1 [file pathogens-15-00066-s001.zip]

Archive with 1 entries (1 files):
- pathogens-4017455-supplementary.pdf
